# Supplementary material for: Arthropods and other biota associated with the Azorean trees and shrubs: Laurusazorica (Seub) Franco (Magnoliophyta, Magnoliopsida, Laurales, Lauraceae)
Source: Biodivers Data J. 2022 May 10;10:e80088. doi: 10.3897/BDJ.10.e80088 (PMC9848503; doi:10.3897/BDJ.10.e80088)
Supplement: Supplementary material 4 — Bryophytes - division Bryophyta [file bdj-10-e80088-s004.xlsx]

## Sheet: SuppMat_03
Phyllum	Class	Order	Family	Species	Establishment means	IUCN (2020)	Flores	Faial	Pico	São Jorge	Graciosa	Terceira	São Miguel	Santa Maria
Bryophyta	Bryopsida	Bryales	Mniaceae	Plagiomnium undulatum (Hedw.) T.J.Kop.	Native	LC			H
		Dicranales	Dicranaceae	Dicranum scottianum Turner	Native	LC			H			H/L
			Fissidentaceae	Fissidens serrulatus Brid.	Native	LC			H			H
				Fissidens taxifolius Hedw. subsp. taxifolius	Native	LC			H			H
			Leucobryaceae	Campylopus cygneus (Hedw.) Brid.	Native	LC						H
				Campylopus flexuosus (Hedw.) Brid.	Native	LC						H
				Campylopus fragilis (Brid.) Bruch & Schimp.	Native	LC			H
				Campylopus pilifer Brid.	Native	LC			L
				Campylopus shawii Wilson	Native	LC						H/L
				Leucobryum juniperoideum (Brid.) Müll.Hal.	Native	LC			H			H
		Hookeriales	Daltoniaceae	Daltonia lindigiana Hampe	Native	EN						L
			Leucomiaceae	Tetrastichium fontanum (Mitt.) Cardot	European Endemic	VU			H			H
				Tetrastichium virens (Cardot) S.P.Churchill	Macaronesian Endemic	NT			H			H
			Pilotrichaceae	Cyclodictyon laetevirens (Hook. & Taylor) Mitt.	Native	LC			H			H/L
		Hypnales	Amblystegiaceae	Serpoleskea confervoides (Brid.) Schimp.	Native	LC			H
			Brachytheciaceae	Brachytheciastrum velutinum (Hedw.) Ignatov & Huttunen	Native	LC			H
				Brachythecium mildeanum (Schimp.) Schimp.	Native	LC			H
				Kindbergia praelonga (Hedw.) Ochyra	Native	LC						H/L
			Echinodiaceae	Echinodium renauldii (Cardot) Broth.	Azorean Endemic	EN			H			H
			Hypnaceae	Hypnum uncinulatum Jur.	European Endemic	LC	H		H			H/L		H
			Lembophyllaceae	Isothecium prolixum (Mitt.) M.Stech, Sim-Sim, Tangney & D.Quandt	Macaronesian Endemic	VU			H/L			H/L
			Myuriaceae	Andoa berthelotiana (Mont.) Ochyra	Macaronesian Endemic	VU	H		H			H/L		H
				Myurium hochstetteri (Schimp.) Kindb.	Native	LC			H/L			H/L
			Neckeraceae	Exsertotheca crispa (Hedw.) S.Olsson, Enroth & D.Quandt	Native	LC	H		H
				Exsertotheca intermedia (Brid.) S.Olsson, Enroth & D.Quandt	Macaronesian Endemic	VU			H			H
				Thamnobryum alopecurum (Hedw.) Gangulee	Native	LC			H/L	L		H/L
				Thamnobryum maderense (Kindb.) Hedenäs	Native	NT			H
				Thamnobryum rudolphianum Mastracci	Azorean Endemic	EN						L
			Plagiotheciaceae	Plagiothecium nemorale (Mitt.) A.Jaeger	Native	LC						H
				Pseudotaxiphyllum elegans (Brid.) Z.Iwats.	Native	LC						L
				Pseudotaxiphyllum laetevirens (Dixon & Luisier ex F.Koppe & Düll) Hedenäs	European Endemic	NT						H/L
			Sematophyllaceae	Sematophyllum substrumulosum (Hampe) E.Britton	Native	LC						L
			Thuidiaceae	Thuidium tamariscinum (Hedw.) Schimp.	Native	LC			H/L			H/L
		Orthotrichales	Orthotrichaceae	Zygodon conoideus (Dicks.) Hook. & Taylor	Native	LC		L				H
				Zygodon viridissimus (Dicks.) Brid.	Native	LC			H			H
Taxonomy follows Hodgetts, N. G., Söderström, L., Blockeel, T. L., Caspari, S., Ignatov, M. S., Konstantinova, N. A., ... & Porley, R. D. (2020). An annotated checklist of bryophytes of Europe, Macaronesia and Cyprus. Journal of Bryology, 42(1), 1-116.
H - record from the Cryptogamic Collection of the Herbarium of the University of the Azores (AZU); L - record coming from literature (check Supplementary Material - 17).
Cautionary note: This list does not reflect the complete distribution of mosses in the different Azorean islands since it was assembled bearing in mind their connection with Laurus azorica.
Tsafack, N., Gabriel, R., Elias, R.B., Boieiro, M., Ferreira, M.T. & Borges, P.A.V. (2022) Arthropods and other Biota associated with the Azorean Trees and Shrubs: Laurus azorica (Seub) Franco. Biodiversity Data Journal.
