# Supplementary material for: Arthropods and other biota associated with the Azorean trees and shrubs: Laurusazorica (Seub) Franco (Magnoliophyta, Magnoliopsida, Laurales, Lauraceae)
Source: Biodivers Data J. 2022 May 10;10:e80088. doi: 10.3897/BDJ.10.e80088 (PMC9848503; doi:10.3897/BDJ.10.e80088)
Supplement: Supplementary material 6 — List of arthropod species associated with Laurusazorica in the Azores with abundance data per species and Island [file bdj-10-e80088-s006.xlsx]

## Sheet: Sheet1
Order	MF	Species (MF Okay)	N/E/I	FLO	FAI	PIC	TER	SMG	SMR	Grand Total
Araneae	312	Acorigone acoreensis (Wunderlich, 1992)	E			1	11		3	15
Araneae	927	Cheiracanthium erraticum (Walckenaer, 1802)	I		5	30	204	12	32	283
Araneae	431	Cheiracanthium floresense Wunderlich, 2008	E	16						16
Araneae	516	Porrhoclubiona decora (Blackwall, 1859)	N			5	44	10	1	60
Araneae	122	Clubiona terrestris Westring, 1851	I		1		4	1		6
Araneae	34	Erigone atra Blackwall, 1833	I	1		1	3	2		7
Araneae	140	Ero furcata (Villers, 1789)	I			2	18		1	21
Araneae	134	Gibbaranea occidentalis Wunderlich, 1989	E	49	16	69	437	42	49	662
Araneae	208	Lasaeola oceanica Simon, 1883	E			3	9	4	2	18
Araneae	117	Lathys dentichelis (Simon, 1883)	N	3	9	51	374	36	25	498
Araneae	198	Macaroeris cata (Blackwall, 1867)	N	2	20	46	176	25	2	271
Araneae	228	Mangora acalypha (Walckenaer, 1802)	I			1		1		2
Araneae	249	Mermessus bryantae (Ivie & Barrows, 1935)	I				1			1
Araneae	133	Metellina merianae (Scopoli, 1763)	I				2		3	5
Araneae	697	Microlinyphia johnsoni (Blackwall, 1859)	N				4	3		7
Araneae	442	Minicia floresensis Wunderlich, 1992	E	9		1				10
Araneae	618	Nigma puella (Simon, 1870)	I			1		3		4
Araneae	233	Oedothorax fuscus (Blackwall, 1834)	I				4			4
Araneae	17	Pardosa acorensis Simon, 1883	E			1		2		3
Araneae	39	Pisaura acoreensis Wunderlich, 1992	E	2		2	8	2		14
Araneae	5	Rugathodes acoreensis Wunderlich, 1992	E	4		12	205	57	10	288
Araneae	179	Sancus acoreensis (Wunderlich, 1992)	E	1	1	25	232	45	17	321
Araneae	181	Savigniorrhipis acoreensis Wunderlich, 1992	E	38	4	54	290	43	5	434
Araneae	127	Steatoda grossa (C. L. Koch, 1838)	I			1	1		3	5
Araneae	2	Tenuiphantes miguelensis (Wunderlich, 1992)	N				1		2	3
Araneae	21	Tenuiphantes tenuis (Blackwall, 1852)	I			1	12	1	50	64
Araneae	241	Theridion musivivum Schmidt, 1956	N			6		8		14
Araneae	421	Walckenaeria grandis (Wunderlich, 1992)	E				2			2
Araneae	3	Xysticus cor Canestrini, 1873	N	2	2	30	13	2		49
Blattaria	59	Zetha simonyi (Krauss, 1892)	N	22	7	29	246	31	44	379
Coleoptera	78	Anaspis proteus Wollaston, 1854	N			1	23	3		27
Coleoptera	439	Notothecta dryochares (Israelson, 1985)	E				4	8		12
Coleoptera	16	Atheta fungi (Gravenhorst, 1806)	I						4	4
Coleoptera	141	Calacalles subcarinatus (Israelson, 1984)	E	1		4	20	6	1	32
Coleoptera	102	Pseudophloeophagus tenax Wollaston, 1854	N		1		7			8
Coleoptera	65	Sericoderus lateralis (Gyllenhal, 1827)	I					1		1
Hemiptera	299	Anoecia corni (Fabricius, 1775)	I				1			1
Hemiptera	574	Campyloneura virgula (Herrich-Schaeffer, 1835)	N					1		1
Hemiptera	44	Cinara juniperi (De Geer, 1773)	N		2		24	3		29
Hemiptera	316	Cixius azofloresi Remane & Asche, 1979	E	22						22
Hemiptera	925	Cixius azomariae Remane & Asche, 1979	E						16	16
Hemiptera	613	Cixius azopifajo azofa Remane & Asche, 1979	E		60					60
Hemiptera	295	Cixius azopifajo azopifajo Remane & Asche, 1979	E			83				83
Hemiptera	7	Cixius azoterceirae Remane & Asche, 1979	E				426			426
Hemiptera	255	Cixius insularis Lindberg, 1954	E					423		423
Hemiptera	124	Cyphopterum adcendens (Herrich-Schäffer, 1835)	N	16	2	44	291	7	24	384
Hemiptera	465	Eupteryx azorica Ribaut, 1941	E				3			3
Hemiptera	411	Gen. sp.3	?				1			1
Hemiptera	167	Kleidocerys ericae (Horváth, 1908)	N	2		1	151	1	55	210
Hemiptera	254	Megamelodes quadrimaculatus (Signoret, 1865)	N				2			2
Hemiptera	476	Monalocoris filicis (Linnaeus, 1758)	N			1	6			7
Hemiptera	633	Philaenus spumarius (Linnaeus, 1758)	I					1		1
Hemiptera	137	Pinalitus oromii J. Ribes, 1992	E	2		72	75	14	20	183
Hemiptera	602	Polymerus cognatus (Fieber, 1858)	N	3	1					4
Hemiptera	320	Rhopalosiphum rufiabdominale (Sasaki, 1899)	I				1			1
Hemiptera	118	Scolopostethus decoratus (Hahn, 1833)	N						3	3
Hemiptera	557	Strophingia harteni Hodkinson, 1981	E			3	393	2	25	423
Hemiptera	195	Trioza laurisilvae Hodkinson, 1990	N	48	409	166	1529	205	318	2675
Julida	9	Ommatoiulus moreleti (Lucas, 1860)	I	4	1	17	13	2	1	38
Lepidoptera	19	Argyresthia atlanticella Rebel, 1940	E	34	26	58	342	14	36	510
Lepidoptera	176	Ascotis fortunata azorica Pinker, 1971	E	1	1	15	195	9		221
Lepidoptera	90	Cyclophora azorensis (Prout, 1920)	E			1	26		4	31
Lepidoptera	215	Eudonia luteusalis (Hampson, 1907)	E				5			5
Lepidoptera	519	Gen. sp.10	I				1		1	2
Lepidoptera	375	Gen. sp.3	?				3			3
Lepidoptera	410	Gen. sp.6	I		1		2			3
Lepidoptera	418	Gen. sp.7	I				1			1
Lepidoptera	603	Gen. sp.9	?	1			1			2
Lepidoptera	42	Nycterosea obstipata (Fabricius, 1794)	N		2	1	62	16	2	83
Lepidoptera	440	Rhopobota naevana (Hübner, 1817)	I	2	1	3	71	4		81
Lepidoptera	116	Scoparia coecimaculalis Warren, 1905	E			2	5	2		9
Lepidoptera	414	Xanthorhoe inaequata Warren, 1905	E		1	1	124	9	4	139
Microcoryphia	279	Dilta saxicola (Womersley, 1930)	N			1	6	5	3	15
Microcoryphia	144	Trigoniophthalmus borgesi Mendes, Gaju, Bach & Molero, 2000	E				29			29
Neuroptera	200	Hemerobius azoricus Tjeder, 1948	E	1		10	79	14	2	106
Opiliones	6	Leiobunum blackwalli Meade, 1861	N	2		4	6			12
Pseudoscorpiones	103	Ephippiochthonius tetrachelatus (Preyssler, 1790)	I				1		1	2
Psocoptera	172	Cerobasis cf sp.1	E					4	8	12
Psocoptera	393	Cerobasis sp.3	E	1						1
Psocoptera	121	Ectopsocus briggsi McLachlan, 1899	I	14		8	38	5	13	78
Psocoptera	184	Elipsocus azoricus Meinander, 1975	E		1	3	17	2		23
Psocoptera	370	Elipsocus brincki Badonnel, 1963	E		2	11	8	1		22
Psocoptera	183	Gen. sp.1	?				4	1		5
Psocoptera	571	Gen. sp.5	?				6	1		7
Psocoptera	36	Lachesilla greeni (Pearman, 1933)	I				1			1
Psocoptera	478	Trichopsocus clarus (Banks, 1908)	N		1	54	42	84		181
Psocoptera	625	Valenzuela burmeisteri (Brauer, 1876)	N						4	4
Psocoptera	191	Valenzuela flavidus (Stephens, 1836)	N	10		13	60	21	61	165
Thysanoptera	640	Aeolothrips gloriosus Bagnall, 1914	N			1				1
Thysanoptera	359	Aptinothrips rufus (Haliday, 1836)	I				1			1
Thysanoptera	713	Eurythrips tristis Hood, 1941	I				3			3
Thysanoptera	276	Heliothrips haemorrhoidalis (Bouché, 1833)	I			3				3
Thysanoptera	443	Hoplothrips ulmi (Fabricius, 1781)	I				2	1		3
Trichoptera	432	Limnephilus atlanticus Nybom, 1948	E			1		2		3
